# Supplementary material for: A Cancer Associated Fibroblasts-Related Six-Gene Panel for Anti-PD-1 Therapy in Melanoma Driven by Weighted Correlation Network Analysis and Supervised Machine Learning
Source: Front Med (Lausanne). 2022 Apr 11;9:880326. doi: 10.3389/fmed.2022.880326 (PMC9035939; doi:10.3389/fmed.2022.880326)
Supplement: Supplementary Table 1 — 56 CAFs markers were collected from literature. [file Table_1.XLSX]

## Sheet: Sheet1
PMID:34635121
CAFs marker	Cancer types
ACTA2	BRCA/CRC/PDAC/HGSOC
BMP4	PDAC/Oral/Colon/Bladder/Intestinal cancers
CLEC3B	BRCA
COL18A1	BRCA
CXCL1	PDAC
CXCL2	PDAC
DCN	CRC
DPT	BRCA
EPAS1	BRCA
FAP	BRCA/HGSOC/CRC
FSP1	BRCA/HGSOC
H2AB1	BRCA/PDAC
HAS1	PDAC/BRCA
HAS2	PDAC
IGFBP3	BRCA
IL11	PDAC
IL6	PDAC/Melanoma
IL8	PDAC
KRT18	BRCA
MYL9	PDAC/BRCA
PDGFRA	BRCA/PDAC
PDGFRB	BRCA/HGSOC
POSTN	PDAC
TAGLN	PDAC/BRCA/CRC
TPM1	PDAC
TPM2	PDAC
CCL2	PDAC
CD10	BRCA
CD29	BRCA/HGSOC
C1QBP	PDAC
CD74	PDAC/BRCA
COL14A1	BRCA
COL1A2	CRC
CXCL12	BRCA
CXCL12B	HGSOC
CXCL14	BRCA
FBLN1	BRCA
GPR77	BRCA
HA	OSCC
HSF1	Breast, colorectal and ovarian cancer
IKBKB	PDAC/Oral/Colon/Bladder/Intestinal cancers
IL1B	Squamous skin carcinoma
LIF	Head and neck, lung and breast cancer
MMP11	PDAC
MMP2	CRC
MMPs	OSCC
MYH11	PDAC
NOTCH3	BRCA
NR2F2	BRCA
PDGFA	CRC
PDPN	PDAC
POSTN	PDAC
ROS	Breast cancer
SCRG1	BRCA
TGFB1	Colon cancer, Breast cancer,OSCC
TNC	BRCA
